# Supplementary material for: Chromosome-level genomes of multicellular algal sisters to land plants illuminate signaling network evolution
Source: bioRxiv. 2023 Feb 1:2023.01.31.526407. Preprint. [Version 1] doi: 10.1101/2023.01.31.526407 (PMC9915684; doi:10.1101/2023.01.31.526407)
Supplement: Supplement 3 [file media-3.xlsx]

## Sheet: Table S1 index
Table	Table content
S1A	Genome and transcriptome sequence data
S1B	Genome size estimation
S1C	Summary of genome assembly
S1D	Completeness evaluation of 4 Zygnema genomes
S1E	BUSCO evaluation of other Genomes
S1F	Divergence time estimation of the reprenstative genomes
S1G	Gene annotation of SAG 698-1a mitogenome
S1H	Comparison of introns and exons between mitogenomes of SAG 698-1a and SAG 698-1b
S1I	Summary of gene content in 16 genomes
S1J	Repeat elements Annotation
S1K	Closterium sex hormone protein search
S1L	Experimentally characterized cell wall enzyme subfamilies
S1M	Counts of cell wall enzymes in different plants and algae

## Sheet: S1A
Summary of genome sequencing data for SAG 698-1a, SAG 698-1b, UTEX 1559 and UTEX 1560
Species/strains	Library insert size (bp)	Sequencing platforms	Read type and length (bp)	Raw data		Cleaned data for nucleus reads		Cleaned data for plastome reads		Cleaned data for mitogenome reads
				Total data (Gb)	Sequence depth (X)	Total data (Gb)	Sequence depth (X)	Total data (Gb)	Sequence depth (X)	Total data (Gb)	Sequence depth (X)
SAG 698-1a	403	Hiseq 4000	PE150	124	385.093	90.6	281.366	20.6	124568	12.8	39583.1
	450	Hiseq 2500	PE250	28.6	88.8199	6.9	21.4286	8.4	50794.6	13.3	41129.4
	2~4k	Hiseq 2500	MP 2~4k	16	49.6894	2.8	8.69565	7	42328.8	6.2	19173.1
	8~10k	Hiseq 2500	MP 8~10k	15.6	48.4472	3	9.31677	6.8	41119.4	5.8	17936.1
	1~88.6k	Oxford Nanopore	~7.35k	13.6	42.236	4	12.4224	5.2	31444.3	4.4	13606.7
	> 10 k	Pacbio HiFi	~16k	55.3	171.473	40	124.031	8.8	53213.4	6.5	20100.8
	Total	----	----	253.1	785.759	147.3	457.261	56.8	343468	49	151529
SAG 698-1b	403	Hiseq 4000	PE150	24.3	382.677	19.5	297.638	3.4	21580.7	1.4	6475.79
	450	Hiseq 2500	PE250	15.4	242.52	5.7	86.6142	7.5	47604.5	2.2	10176.2
	1~154.5k	Oxford Nanopore	~9.1k	10.9	171.654	5.4	81.8898	4	25389.1	1.5	6938.34
	Total	----	----	50.6	796.85	31.2	466.142	16.3	94574.4	6.1	23590.4
UTEX 1559	403	Hiseq 4000	PE150	13	196.078	7.3	110.106	3.7	23484.9	2	9251.12
	450	Hiseq 2500	PE250	34	512.821	12	180.995	13.8	87592.4	6.2	28678.5
	3-5kb	Hiseq 2500	200	7.5	113.122	2.8	42.2323	3.2	20311.3	1.5	6938.34
	5-7kb	Hiseq 2500	200	6.9	104.072	2.6	39.2157	3	19041.8	1.3	6013.23
	8-10kb	Hiseq 2500	200	6.9	104.072	2.7	40.724	2.9	18407.1	1.3	6013.23
	1~48.3k	Oxford Nanopore	~6.6k	0.8	12.0664	0.37	5.58069	0.28	1777.24	0.15	693.834
	Total	----	----	69.1	1042.23	29.77	449.02	26.88	170615	12.45	57588.2
UTEX 1560	403	Hiseq 4000	PE150	6.7	103.395	3	46.2963	1.9	12059.8	1.8	8326.01
	> 1k	Pacbio HiFi	~9.3k	1.27	18.73	0.95	13.96	0.14	874.76	0.18	806.75
	Total	----	----	6.7	103.395	3	46.2963	1.9	12059.8	1.8	8326.01
Summary of RNA-seq sequencing data for SAG 698-1a, SAG 698-1b, UTEX 1559
		Treatments	All reads (Gb)
SAG 698-1a (published PMID: 29581286)	TruSeq Stranded mRNA Library Prep	Control-1	5.47
	TruSeq Stranded mRNA Library Prep	Control-2	3.8
	TruSeq Stranded mRNA Library Prep	High Light-1	5.39
	TruSeq Stranded mRNA Library Prep	High Light-2	3.98
	TruSeq Stranded mRNA Library Prep	High Light-3	5.6
	TruSeq Stranded mRNA Library Prep	cold_4°C-1	7.7
	TruSeq Stranded mRNA Library Prep	cold_4°C-2	10.89
	TruSeq Stranded mRNA Library Prep	cold_4°C-3	4.5
SAG 698-1b	TruSeq Total RNA Preparation kit with Ribo-Zero Plant (rRNA depletion)	Liquid-20dgree-1	11
	TruSeq Total RNA Preparation kit with Ribo-Zero Plant (rRNA depletion)	Liquid-20dgree-2	9.5
	TruSeq Total RNA Preparation kit with Ribo-Zero Plant (rRNA depletion)	Liquid-20dgree-3	9.4
	TruSeq Total RNA Preparation kit with Ribo-Zero Plant (rRNA depletion)	Desc-20dgree-1	10.9
	TruSeq Total RNA Preparation kit with Ribo-Zero Plant (rRNA depletion)	Desc-20dgree-2	8.9
	TruSeq Total RNA Preparation kit with Ribo-Zero Plant (rRNA depletion)	Desc-20dgree-3	7.7
	TruSeq Total RNA Preparation kit with Ribo-Zero Plant (rRNA depletion)	Liquid-4dgree-1	10.7
	TruSeq Total RNA Preparation kit with Ribo-Zero Plant (rRNA depletion)	Liquid-4dgree-2	10.6
	TruSeq Total RNA Preparation kit with Ribo-Zero Plant (rRNA depletion)	Liquid-4dgree-3	9.7
	TruSeq Total RNA Preparation kit with Ribo-Zero Plant (rRNA depletion)	Desc-4dgree-1	8.9
	TruSeq Total RNA Preparation kit with Ribo-Zero Plant (rRNA depletion)	Desc-4dgree-2	22
	TruSeq Total RNA Preparation kit with Ribo-Zero Plant (rRNA depletion)	Desc-4dgree-3	22
	TruSeq Total RNA Preparation kit with Ribo-Zero Plant (rRNA depletion)	Dark-2-1	8.4
	TruSeq Total RNA Preparation kit with Ribo-Zero Plant (rRNA depletion)	Dark-2-2	6.6
	TruSeq Total RNA Preparation kit with Ribo-Zero Plant (rRNA depletion)	Dark-2-3	8.3
	TruSeq Total RNA Preparation kit with Ribo-Zero Plant (rRNA depletion)	Dark-6-1	8.1
	TruSeq Total RNA Preparation kit with Ribo-Zero Plant (rRNA depletion)	Dark-6-2	8.3
	TruSeq Total RNA Preparation kit with Ribo-Zero Plant (rRNA depletion)	Dark-6-3	8.2
	TruSeq Total RNA Preparation kit with Ribo-Zero Plant (rRNA depletion)	Light-2-1	8.6
	TruSeq Total RNA Preparation kit with Ribo-Zero Plant (rRNA depletion)	Light-2-2	9.8
	TruSeq Total RNA Preparation kit with Ribo-Zero Plant (rRNA depletion)	Light-2-3	8.6
	TruSeq Total RNA Preparation kit with Ribo-Zero Plant (rRNA depletion)	Light-6-1	9.3
	TruSeq Total RNA Preparation kit with Ribo-Zero Plant (rRNA depletion)	Light-6-2	9.8
	TruSeq Total RNA Preparation kit with Ribo-Zero Plant (rRNA depletion)	Light-6-3	8.9
	TruSeq Total RNA Preparation kit with Ribo-Zero Plant (rRNA depletion)	Light-10-1	8.1
	TruSeq Total RNA Preparation kit with Ribo-Zero Plant (rRNA depletion)	Light-10-2	8.6
	TruSeq Total RNA Preparation kit with Ribo-Zero Plant (rRNA depletion)	Light-10-3	9.8
	TruSeq Total RNA Preparation kit with Ribo-Zero Plant (rRNA depletion)	Light-14-1	9.3
	TruSeq Total RNA Preparation kit with Ribo-Zero Plant (rRNA depletion)	Light-14-2	8.3
	TruSeq Total RNA Preparation kit with Ribo-Zero Plant (rRNA depletion)	Light-14-3	9.3
	TruSeq Stranded mRNA Library Prep	Control-1	15.9
	TruSeq Stranded mRNA Library Prep	Control-2	18.2
	TruSeq Stranded mRNA Library Prep	Control-3	12.3
	TruSeq Stranded mRNA Library Prep	Cadmium-1	8.5
	TruSeq Stranded mRNA Library Prep	Cadmium-2	9.1
	TruSeq Stranded mRNA Library Prep	Cadmium-3	6.2
	TruSeq Stranded mRNA Library Prep	Dark-1	9.3
	TruSeq Stranded mRNA Library Prep	Dark-2	5.9
	TruSeq Stranded mRNA Library Prep	Dark-3	6.5
	TruSeq Stranded mRNA Library Prep	High Light-1	21.6
	TruSeq Stranded mRNA Library Prep	High Light-2	19.2
	TruSeq Stranded mRNA Library Prep	High Light-3	22.9
	TruSeq Stranded mRNA Library Prep	High Light4-1	11.9
	TruSeq Stranded mRNA Library Prep	High Light4-2	11.7
	TruSeq Stranded mRNA Library Prep	High Light4-3	9.8
	TruSeq Stranded mRNA Library Prep	Mannitol-1	14.1
	TruSeq Stranded mRNA Library Prep	Mannitol-2	9.1
	TruSeq Stranded mRNA Library Prep	Mannitol-3	13.2
	TruSeq Stranded mRNA Library Prep	NaCl-1	11.9
	TruSeq Stranded mRNA Library Prep	NaCl-2	14.2
	TruSeq Stranded mRNA Library Prep	NaCl-3	15.5
	TruSeq Stranded mRNA Library Prep	pH9-1	15
	TruSeq Stranded mRNA Library Prep	pH9-2	10.6
	TruSeq Stranded mRNA Library Prep	pH9-3	22
	TruSeq Stranded mRNA Library Prep	UV-1	9.1
	TruSeq Stranded mRNA Library Prep	UV-2	6.7
	TruSeq Stranded mRNA Library Prep	UV-3	12.6
UTEX 1559 (published PMID: 31231410)	TruSeq Stranded mRNA Library Prep	Sorbitol	10.8
			698.73

## Sheet: S1B
Genome size estimation by K-mer analysis
Species	K-mer size	Read length (bp)	Total read length (Gb)	Peak depth (X)	Estimated genome size (Mb)
SAG 698-1a	21	PE150	90.6	62.5	322.5
SAG 698-1b	101	PE150	19.5	38	66.7
	119	PE250	5.7	16	66.5
UTEX 1559	101	PE150	7.3	26	66.3
UTEX 1560	75	PE150	3	16	67.8

## Sheet: S1C
Statistic of the de novo genome assembly of SAG 698-1a, SAG 698-1b, UTEX 1559 and UTEX 1560
	SAG 698-1a Contigs		SAG 698-1a Scaffolds		SAG 698-1b Contigs		SAG 698-1b Scaffolds		UTEX 1559 Contigs		UTEX 1559 Scaffolds		UTEX 1560 Contigs		UTEX 1560 Scaffolds
	Length (bp)	Count	Length (bp)	Count	Length (bp)	Count	Length (bp)	Count	Length (bp)	Count	Length (bp)	Count	Length (bp)	Count	Length (bp)	Count
Maximal length (bp)	555567	1	1346320	1	1502137	1	8661355	1	215663	1	9048542	1	158603	1	8433911	1
N90	21415	4628	61563	1678	77652	231	2301778	17	4630	3122	2171099	17	3354	4213	2070095	17
N80	34966	3356	101624	1229	135708	164	2645208	14	8283	2086	2404317	14	5865	2811	2490959	14
N70	48183	2501	139662	929	194475	120	2741940	12	12561	1455	3074775	11	8926	1944	2717416	12
N60	62734	1859	173710	699	256020	89	3380802	9	17441	1021	3609144	9	12661	1349	3159445	9
N50	78058	1353	213933	513	324377	63	3958312	7	24088	708	3970313	7	17325	923	3792656	7
N40	97812	947	257772	361	391055	43	4253974	6	31884	475	3999799	6	23806	612	4020070	6
N30	118800	618	315177	235	494985	27	4287379	4	41546	297	4684363	4	31178	382	4164044	4
N20	147346	349	396892	132	625560	15	5003671	3	54747	161	5265710	3	42295	207	4788080	3
N10	199908	139	522334	53	900916	6	8661355	1	77835	63	9048542	1	58519	80	8433911	1
Total length (bp)	353260320	7628	359785760	3587	70965932	473	71005332	90	64111316	5785	71310527	614	62870432	7410	67280745	514
number≥3kb		7627		3586		473		90		5785		614		4509		514
Percentage of N content	0	0			9.05928e-05		9.05425e-05		0		7e-06		0.00011		2.7e-05
Accumulated statistic of contigs/scaffolds of different length ranges to estimate the genome assembly continuity
Contig/scaffold length (bp)	SAG 698-1a Contigs			SAG 698-1a Scaffolds			SAG 698-1b Contigs			SAG 698-1b Scaffolds			UTEX 1559 Contigs			UTEX 1559 Scaffolds			UTEX 1560 Contigs			UTEX 1560 Scaffolds
	Counts	Total length (bp)	Total length (%)	Counts	Total length (bp)	Total length (%)	Counts	Total length (bp)	Total length (%)	Counts	Total length (bp)	Total length (%)	Counts	Total length (bp)	Total length (%)	Counts	Total length (bp)	Total length (%)	Counts	Total length (bp)	Total length (%)	Counts	Total length (bp)	Total length (%)
≥1,500,000	0	0	0	0	0	0	1	1502137	2.1	20	70031716	98.63	0	0	0	5	11241586	15.7828	0	0	0	0	0	0
≥1,000,000	0	0	0	1	1346320	0.3742	5	6966091	9.82	20	70031716	98.63	0	0	0	19	27903366	39.1754	0	0	0	0	0	0
≥300,000	24	8539845	2.41744	270	118725205	32.9989	66	36392015	51.28	20	70031716	98.63	0	0	0	74	59648983	83.7451	0	0	0	0	0	0
≥100,000	895	136191762	38.5528	1243	289264728	80.3992	201	61209935	86.25	20	70031716	98.63	24	3024555	4.81077	111	66374758	93.1879	11	1366441	2.17342	61	8161911	12.5189
≥50,000	2401	242386505	68.6141	1825	332031291	92.2858	280	66958968	94.35	21	70112702	98.74	198	14748087	23.4579	122	67182214	94.3215	138	9415920	14.9767	278	23104435	35.4382
≥30,000	3771	296077228	83.8128	2123	343845717	95.5696	331	68942022	97.14	27	70323639	99.04	519	27010276	42.9618	136	67750366	95.1192	410	19740929	31.3994	572	34382103	52.7361
≥10,000	6346	344103191	97.4078	2695	353752815	98.3232	428	70638085	99.53	59	70793526	99.7	1780	48509888	77.1585	158	68100529	95.6108	1734	42037464	66.8636	1654	53176541	81.5635
≥5,000	7585	353067520	99.9454	3549	359615892	99.9528	468	70944374	99.97	85	70983774	99.97	2982	57027965	90.7071	316	69144787	97.0769	3207	52450250	83.4259	2616	60077326	92.1481
≥3000	7627	353260320	100	3586	359785760	100	473	70965932	100	90	71005332	100	3905	60628412	96.4339	570	70139590	98.4736	4509	57524771	91.4973	3312	62811705	96.3421
≥1000	7628	353260320	100	3587	359785760	100	473	70965932	100	90	71005332	100	5785	62870432	100	1151	71226827	100	7410	62870432	100	4601	65196501	100

## Sheet: S1D
Completeness evaluation of genome assembly using BUSCO eukaryotic database
Species		SAG 698-1a			SAG 698-1b			UTEX 1559			UTEX 1560
Type		Genome assembly			Genome assembly			Genome assembly			Genome assembly
		Count	Percentage (%)		Count	Percentage (%)		Count	Percentage (%)		Count	Percentage (%)
Complete BUSCOs		180	70.6		229	89.8		225	88.2		224	87.9
Complete and single-copy BUSCOs		167	65.5		229	89.8		224	87.8		223	87.5
Complete and duplicated BUSCOs		13	5.1		0	0		1	0.4		1	0.4
Fragmented BUSCOs		25	9.8		8	3.1		10	3.9		12	4.7
Missing BUSCOs		50	19.6		18	7.1		20	7.9		19	7.4
Input BUSCO groups searched		255	----		255	----		255	----		255	----
The eukaryotic core genes were assessed by BUSCO (Version 5.2.2) eukaryotic database.
Completeness evaluation of genome assembly using BUSCO viridiplantae database
Species		SAG 698-1a			SAG 698-1b			UTEX1559			UTEX1560
Type		Genome assembly			Genome assembly			Genome assembly			Genome assembly
		Number	Percentage (%)		Number	Percentage (%)		Number	Percentage (%)		Number	Percentage (%)
Complete BUSCOs		290	68.3		372	87.6		368	86.6		368	86.5
Complete and single-copy BUSCOs		263	61.9		370	87.1		363	85.4		364	85.6
Complete and duplicated BUSCOs		27	6.4		2	0.5		5	1.2		4	0.9
Fragmented BUSCOs		36	8.5		20	4.7		26	6.1		23	5.4
Missing BUSCOs		99	23.2		33	7.7		31	7.3		34	8.1
Input BUSCO groups searched		425	----		425	----		425	----		425	----
The eukaryotic core genes were assessed by BUSCO (Version 5.2.2) viridiplantae database.
Completeness evaluation of genome assembly using RNA-seq read mapping
Species/strains	Libraries	Mapping
		Treatments	All reads overall (%)	All reads (Gb)	Nuclei overall (%)	Nuclei reads (Gb)	Plastome overall (%)	Plastome reads (Gb)	Mitogenome overall (%)	Mitogenome reads (Gb)	Unmapped overall (%)	Unmapped reads (Gb)
SAG 698-1a	TruSeq Stranded mRNA Library Prep	Control-1	88.99	5.47	85.85	4.69599	2.49	0.136203	0.65	0.035555	11.01	0.602247
	TruSeq Stranded mRNA Library Prep	Control-2	86.33	3.8	86.29	3.27902	0.033	0.001254	0.007	0.000266	13.67	0.51946
	TruSeq Stranded mRNA Library Prep	High Light-1	86.28	5.39	86.26	4.64941	0.011	0.0005929	0.004	0.0002156	13.72	0.739508
	TruSeq Stranded mRNA Library Prep	High Light-2	88.21	3.98	86.83	3.45583	1.37	0.054526	0.02	0.000796	11.79	0.469242
	TruSeq Stranded mRNA Library Prep	High Light-3	89.25	5.6	88.23	4.94088	0.86	0.04816	0.16	0.00896	10.75	0.602
	TruSeq Stranded mRNA Library Prep	cold_4°C-1	87.95	7.7	87.81	6.76	0.13	0.1	0.006	0.05	12.05	0.92785
	TruSeq Stranded mRNA Library Prep	cold_4°C-2	89.21	10.89	89.17	9.71061	0.031	0.0033759	0.006	0.0006534	10.79	1.17503
	TruSeq Stranded mRNA Library Prep	cold_4°C-3	89.05	4.5	88.97	4.00365	0.074	0.00333	0.006	0.00027	10.95	0.49275
SAG 698-1b	TruSeq Total RNA Preparation kit with Ribo-Zero Plant (rRNA depletion)	Liquid-20dgree-1	95.1282	11	23.5812	2.59394	66.5489	7.32038	4.99804	0.549784	4.87183	0.535902
	TruSeq Total RNA Preparation kit with Ribo-Zero Plant (rRNA depletion)	Liquid-20dgree-2	97.0961	9.5	24.495	2.32702	67.8175	6.44267	4.78365	0.454446	2.90386	0.275867
	TruSeq Total RNA Preparation kit with Ribo-Zero Plant (rRNA depletion)	Liquid-20dgree-3	97.1623	9.4	25.1872	2.3676	67.0122	6.29915	4.96279	0.466502	2.83773	0.266747
	TruSeq Total RNA Preparation kit with Ribo-Zero Plant (rRNA depletion)	Desc-20dgree-1	94.3056	10.9	21.3114	2.32295	67.0483	7.30827	5.94585	0.648097	5.69439	0.620688
	TruSeq Total RNA Preparation kit with Ribo-Zero Plant (rRNA depletion)	Desc-20dgree-2	94.8154	8.9	26.7296	2.37894	61.4117	5.46564	6.67403	0.593989	5.18463	0.461432
	TruSeq Total RNA Preparation kit with Ribo-Zero Plant (rRNA depletion)	Desc-20dgree-3	87.3944	7.7	26.1832	2.0161	55.317	4.25941	5.89427	0.453859	12.6056	0.97063
	TruSeq Total RNA Preparation kit with Ribo-Zero Plant (rRNA depletion)	Liquid-4dgree-1	96.8923	10.7	25.7014	2.75004	66.2237	7.08594	4.96726	0.531497	3.10768	0.332521
	TruSeq Total RNA Preparation kit with Ribo-Zero Plant (rRNA depletion)	Liquid-4dgree-2	94.9586	10.6	27.3102	2.89488	62.8685	6.66406	4.7798	0.506659	5.04145	0.534394
	TruSeq Total RNA Preparation kit with Ribo-Zero Plant (rRNA depletion)	Liquid-4dgree-3	96.1477	9.7	27.1282	2.63144	64.0985	6.21755	4.92097	0.477334	3.85234	0.373677
	TruSeq Total RNA Preparation kit with Ribo-Zero Plant (rRNA depletion)	Desc-4dgree-1	93.0096	8.9	24.5559	2.18548	61.1688	5.44403	7.28478	0.648345	6.99044	0.622149
	TruSeq Total RNA Preparation kit with Ribo-Zero Plant (rRNA depletion)	Desc-4dgree-2	95.488	22	32.034	7.04748	55.5897	12.2297	7.8643	1.73015	4.51202	0.992643
	TruSeq Total RNA Preparation kit with Ribo-Zero Plant (rRNA depletion)	Desc-4dgree-3	95.0802	22	14.0825	3.09815	77.4308	17.0348	3.56686	0.78471	4.91983	1.08236
	TruSeq Total RNA Preparation kit with Ribo-Zero Plant (rRNA depletion)	Dark-2-1	99.179	8.4	31.3401	2.63257	56.6805	4.76116	11.1584	0.937306	0.820975	0.0689619
	TruSeq Total RNA Preparation kit with Ribo-Zero Plant (rRNA depletion)	Dark-2-2	99.1359	6.6	32.3651	2.1361	55.8213	3.68421	10.9495	0.722664	0.864054	0.0570276
	TruSeq Total RNA Preparation kit with Ribo-Zero Plant (rRNA depletion)	Dark-2-3	99.2102	8.3	30.7573	2.55285	57.4113	4.76514	11.0417	0.916458	0.78976	0.0655501
	TruSeq Total RNA Preparation kit with Ribo-Zero Plant (rRNA depletion)	Dark-6-1	99.1512	8.1	35.6567	2.8882	53.1405	4.30438	10.3539	0.838666	0.848833	0.0687555
	TruSeq Total RNA Preparation kit with Ribo-Zero Plant (rRNA depletion)	Dark-6-2	99.1339	8.3	33.6815	2.79557	54.8276	4.55069	10.6248	0.881858	0.866144	0.07189
	TruSeq Total RNA Preparation kit with Ribo-Zero Plant (rRNA depletion)	Dark-6-3	99.1371	8.2	34.6738	2.84325	53.8026	4.41181	10.6607	0.874179	0.862888	0.0707568
	TruSeq Total RNA Preparation kit with Ribo-Zero Plant (rRNA depletion)	Light-2-1	98.8984	8.6	38.5604	3.31619	52.9407	4.5529	7.39737	0.636174	1.10159	0.0947364
	TruSeq Total RNA Preparation kit with Ribo-Zero Plant (rRNA depletion)	Light-2-2	98.9737	9.8	32.1459	3.15029	58.729	5.75544	8.09889	0.793691	1.02628	0.100576
	TruSeq Total RNA Preparation kit with Ribo-Zero Plant (rRNA depletion)	Light-2-3	99.0311	8.6	33.9781	2.92212	56.4164	4.85181	8.63665	0.742752	0.96888	0.0833237
	TruSeq Total RNA Preparation kit with Ribo-Zero Plant (rRNA depletion)	Light-6-1	98.9895	9.3	33.4576	3.11156	57.592	5.35606	7.93986	0.738407	1.01053	0.0939789
	TruSeq Total RNA Preparation kit with Ribo-Zero Plant (rRNA depletion)	Light-6-2	99.0557	9.8	35.917	3.51987	55.0886	5.39868	8.05011	0.78891	0.944316	0.092543
	TruSeq Total RNA Preparation kit with Ribo-Zero Plant (rRNA depletion)	Light-6-3	98.9885	8.9	35.5767	3.16632	55.6415	4.9521	7.77028	0.691555	1.01151	0.0900244
	TruSeq Total RNA Preparation kit with Ribo-Zero Plant (rRNA depletion)	Light-10-1	99.13	8.1	37.5464	3.04126	52.2501	4.23226	9.33346	0.75601	0.870005	0.0704704
	TruSeq Total RNA Preparation kit with Ribo-Zero Plant (rRNA depletion)	Light-10-2	98.9393	8.6	40.9644	3.52294	48.9804	4.21231	8.99458	0.773534	1.06067	0.0912173
	TruSeq Total RNA Preparation kit with Ribo-Zero Plant (rRNA depletion)	Light-10-3	99.027	9.8	37.3738	3.66263	52.2177	5.11734	9.43549	0.924678	0.972984	0.0953524
	TruSeq Total RNA Preparation kit with Ribo-Zero Plant (rRNA depletion)	Light-14-1	98.9663	9.3	42.9796	3.9971	46.4535	4.32018	9.53315	0.886583	1.03371	0.0961352
	TruSeq Total RNA Preparation kit with Ribo-Zero Plant (rRNA depletion)	Light-14-2	98.9257	8.3	47.3948	3.93377	42.368	3.51654	9.16291	0.760522	1.07432	0.0891686
	TruSeq Total RNA Preparation kit with Ribo-Zero Plant (rRNA depletion)	Light-14-3	98.9226	9.3	45.2351	4.20686	44.1565	4.10656	9.53102	0.886384	1.07742	0.100201
	TruSeq Stranded mRNA Library Prep	Control-1	97.4104	15.9	94.1252	14.9659	3.19169	0.507478	0.0935417	0.0148731	2.58958	0.411744
	TruSeq Stranded mRNA Library Prep	Control-2	97.203	18.2	95.2088	17.328	1.93031	0.351317	0.0638632	0.0116231	2.79703	0.50906
	TruSeq Stranded mRNA Library Prep	Control-3	97.4067	12.3	93.8503	11.5436	3.39072	0.417059	0.165672	0.0203776	2.59334	0.318981
	TruSeq Stranded mRNA Library Prep	Cadmium-1	97.0787	8.5	94.9809	8.07338	1.97703	0.168048	0.120811	0.010269	2.92125	0.248306
	TruSeq Stranded mRNA Library Prep	Cadmium-2	96.7591	9.1	95.7058	8.70923	1.00677	0.0916165	0.0464941	0.00423096	3.24089	0.294921
	TruSeq Stranded mRNA Library Prep	Cadmium-3	96.3943	6.2	94.1355	5.8364	2.15285	0.133477	0.106019	0.00657315	3.60565	0.22355
	TruSeq Stranded mRNA Library Prep	Dark-1	96.5673	9.3	88.6746	8.24674	7.63446	0.710004	0.258167	0.0240096	3.43275	0.319246
	TruSeq Stranded mRNA Library Prep	Dark-2	95.8831	5.9	94.8877	5.59837	0.9373	0.0553007	0.0580886	0.00342723	4.11693	0.242899
	TruSeq Stranded mRNA Library Prep	Dark-3	97.1381	6.5	95.5448	6.21041	1.5295	0.0994175	0.0638179	0.00414816	2.8619	0.186023
	TruSeq Stranded mRNA Library Prep	High Light-1	98.151	21.6	89.2236	19.2723	8.43158	1.82122	0.495762	0.107085	1.84902	0.399389
	TruSeq Stranded mRNA Library Prep	High Light-2	97.1061	19.2	94.8669	18.2144	2.1558	0.413913	0.0834479	0.016022	2.89389	0.555627
	TruSeq Stranded mRNA Library Prep	High Light-3	96.915	22.9	94.2554	21.5845	2.54049	0.581772	0.119059	0.0272646	3.08501	0.706466
	TruSeq Stranded mRNA Library Prep	High Light4-1	96.7635	11.9	96.1468	11.4415	0.584538	0.06956	0.0321668	0.00382785	3.23654	0.385148
	TruSeq Stranded mRNA Library Prep	High Light4-2	97.3524	11.7	96.3888	11.2775	0.919326	0.107561	0.0442917	0.00518213	2.64763	0.309773
	TruSeq Stranded mRNA Library Prep	High Light4-3	97.2518	9.8	96.3338	9.44071	0.875271	0.0857765	0.0427256	0.00418711	2.74824	0.269327
	TruSeq Stranded mRNA Library Prep	Mannitol-1	96.809	14.1	95.6819	13.4911	1.07353	0.151368	0.0536001	0.00755761	3.19101	0.449933
	TruSeq Stranded mRNA Library Prep	Mannitol-2	97.0113	9.1	95.0599	8.65045	1.8823	0.171289	0.0691126	0.00628925	2.98869	0.27197
	TruSeq Stranded mRNA Library Prep	Mannitol-3	96.9311	13.2	94.4404	12.4661	2.34294	0.309268	0.147778	0.0195066	3.06892	0.405097
	TruSeq Stranded mRNA Library Prep	NaCl-1	97.2675	11.9	96.4395	11.4763	0.782982	0.0931749	0.0450355	0.00535922	2.7325	0.325167
	TruSeq Stranded mRNA Library Prep	NaCl-2	97.2086	14.2	95.4918	13.5598	1.63829	0.232638	0.0784756	0.0111435	2.79141	0.39638
	TruSeq Stranded mRNA Library Prep	NaCl-3	97.1551	15.5	95.7121	14.8354	1.37826	0.213631	0.0648164	0.0100465	2.84487	0.440955
	TruSeq Stranded mRNA Library Prep	pH9-1	97.4352	15	87.4462	13.1169	9.64923	1.44738	0.339795	0.0509692	2.56478	0.384717
	TruSeq Stranded mRNA Library Prep	pH9-2	95.7105	10.6	93.3105	9.89091	2.30719	0.244562	0.0927959	0.00983637	4.28955	0.454692
	TruSeq Stranded mRNA Library Prep	pH9-3	96.1501	22	91.1851	20.0607	4.77881	1.05134	0.186141	0.0409511	3.84993	0.846985
	TruSeq Stranded mRNA Library Prep	UV-1	97.8811	9.1	88.7479	8.07606	8.6224	0.784639	0.510794	0.0464822	2.11888	0.192818
	TruSeq Stranded mRNA Library Prep	UV-2	97.479	6.7	92.2959	6.18383	4.88224	0.32711	0.300799	0.0201535	2.52103	0.168909
	TruSeq Stranded mRNA Library Prep	UV-3	96.7605	12.6	94.1892	11.8678	2.43655	0.307005	0.13478	0.0169823	3.23945	0.408171
UTEX 1559	TruSeq Stranded mRNA Library Prep	Sorbitol	98.33	10.8	97.3265	10.5113	0.94124	0.101654	0.0622727	0.00672545	1.67	0.18036
Completeness evaluation of genome assembly using DNA-seq read mapping
Species/strains	Insert Size	All reads overall (%)	All reads (Gb)	Nuclei overall (%)	Nuclei reads (Gb)	Plastome overall (%)	Plastome reads (Gb)	Mitogenome overall (%)	Mitogenome reads (Gb)	Unmapped overall (%)	Unmapped reads (Gb)
	403	92.35	124	66.55	82.52	16.06	19.91	9.74	12.08	7.65	9.48
	450	97.24	28.6	19.93	5.7	30	8.58	47.31	13.28	2.76	0.79
	2~4k	92.5	16	18	2.88	39.29	6.29	35.21	5.63	7.5	1.2
	8~10k	90.63	15.6	16.73	2.61	39.35	6.14	34.55	5.39	9.37	1.46
	oxford nanopore	99.89	13.6	46.87	6.37	34.38	4.68	18.64	2.54	0.11	0.01
	pacbio	99.96	55.3	7.93	39.78	15.91	8.8	11.75	6.5	0.04	0.22
SAG698-1b	403	97.5309	24.3	77.7778	18.9	13.9918	3.4	5.76132	1.4	2.46914	0.6
	450	98.7013	15.4	35.7143	5.5	48.7013	7.5	14.2857	2.2	1.2987	0.2
	oxford nanopore	98.1651	10.9	47.7064	5.2	36.6972	4	13.7615	1.5	1.83486	0.2
UTEX1559	403	98.15	13	54.3077	7.06	28.4615	3.7	15.3846	2	0.24	1.85
	450	98.29	34	39.4706	13.42	40.5882	13.8	18.2353	6.2	0.58	1.71
	oxford nanopore	94.125	0.8	40.375	0.323	35	0.28	18.75	0.15	5.875	0.047
UTEX1560	403	97.54	6.7	42.3881	2.84	28.3582	1.9	26.8657	1.8	2.46	0.16

## Sheet: S1E
Completeness evaluation of genome assembly using BUSCO eukaryotic database
Species		Volvox carteri			Chlamydomonas reinhardtii			Mesostigma viride			Chlorokybus atmophyticus			Klebsormidium nitens			Chara braunii			Spirogloea muscicola			Penium margaritaceum			Mesotaenium endlicherianum			Marchantia polymorpha			Physcomitrella patens			Arabidopsis thaliana
Type		Genome assembly			Genome assembly			Genome assembly			Genome assembly			Genome assembly			Genome assembly			Genome assembly			Genome assembly			Genome assembly			Genome assembly			Genome assembly			Genome assembly
		Number	Percentage (%)		Number	Percentage (%)		Number	Percentage (%)		Number	Percentage (%)		Number	Percentage (%)		Number	Percentage (%)		Number	Percentage (%)		Number	Percentage (%)		Number	Percentage (%)		Number	Percentage (%)		Number	Percentage (%)		Number	Percentage (%)
Complete BUSCOs		207	81.2		214	83.9		151	59.2		238	93.3		242	94.9		199	78		216	84.7		127	49.8		199	78.1		246	96.5		250	98		251	98.4
Complete and single-copy BUSCOs		206	80.8		212	83.1		149	58.4		237	92.9		242	94.9		188	73.7		52	20.4		90	35.3		196	76.9		244	95.7		192	75.3		224	87.8
Complete and duplicated BUSCOs		1	0.4		2	0.8		2	0.8		1	0.4		0	0		11	4.3		164	64.3		37	14.5		3	1.2		2	0.8		58	22.7		27	10.6
Fragmented BUSCOs		10	3.9		5	2		41	16.1		10	3.9		6	2.4		17	6.7		12	4.7		46	18		30	11.8		4	1.6		3	1.2		2	0.8
Missing BUSCOs		38	14.9		36	14.1		63	24.7		7	2.8		7	2.7		39	15.3		27	10.6		82	32.2		26	10.1		5	1.9		2	0.8		2	0.8
Input BUSCO groups searched		255	----		255	----		255	----		255	----		255	----		255	----		255	----		255	----		255	----		255	----		255	----		255	----
The eukaryotic core genes were assessed by BUSCO (Version 5.2,.2) eukaryotic database.
Completeness evaluation of genome assembly using BUSCO viridiplantae database
Species		Volvox carteri			Chlamydomonas reinhardtii			Mesostigma viride			Chlorokybus atmophyticus			Klebsormidium nitens			Chara braunii			Spirogloea muscicola			Penium margaritaceum			Mesotaenium endlicherianum			Marchantia polymorpha			Physcomitrella patens			Arabidopsis thaliana
Type		Gene Models			Gene Models			Gene Models			Gene Models			Gene Models			Gene Models			Gene Models			Gene Models			Gene Models			Gene Models			Gene Models			Gene Models
		Number	Percentage (%)		Number	Percentage (%)		Number	Percentage (%)		Number	Percentage (%)		Number	Percentage (%)		Number	Percentage (%)		Number	Percentage (%)		Number	Percentage (%)		Number	Percentage (%)		Number	Percentage (%)		Number	Percentage (%)		Number	Percentage (%)
Complete BUSCOs		327	76.9		346	81.4		205	48.2		371	87.3		401	94.3		260	61.2		360	84.8		178	41.9		297	69.9		401	94.3		412	97		251	98.4
Complete and single-copy BUSCOs		323	76		342	80.5		201	47.3		368	86.6		398	93.6		247	58.1		129	30.4		130	30.6		289	68		398	93.6		365	85.9		224	87.8
Complete and duplicated BUSCOs		4	0.9		4	0.9		4	0.9		3	0.7		3	0.7		13	3.1		231	54.4		48	11.3		8	1.9		3	0.7		47	11.1		27	10.6
Fragmented BUSCOs		40	9.4		31	7.3		92	21.6		12	2.8		13	3.1		41	9.6		24	5.6		79	18.6		63	14.8		6	1.4		0	0		2	0.8
Missing BUSCOs		58	13.7		48	11.3		128	30.2		42	9.9		11	2.6		124	29.2		41	9.6		168	39.5		65	15.3		18	4.3		13	3		2	0.8
Input BUSCO groups searched		425	----		425	----		425	----		425	----		425	----		255	----		425	----		425	----		425	----		425	----		425	----		425	----
The eukaryotic core genes were assessed by BUSCO (Version 5.2.2) viridiplantae database.

## Sheet: S1F
Divergence time estimation of selected green plant species
Five calibration points, including Embryophyta (515-474 Mya), Streptophyta (891-629 Mya) and Viridiplantae (972-670 Mya), were used for molecular dating.
								MCMCTree by using protein																														Mean age (Mya)		Lower bound 95% HPD		Upper bound 95% HPD
							10 runs	1			2			3			4			5			6			7			8			9			10
							Ancestor node ID	Mean age (Mya)	95% HPD (Mya)		Mean age (Mya)	95% HPD (Mya)		Mean age (Mya)	95% HPD (Mya)		Mean age (Mya)	95% HPD (Mya)		Mean age (Mya)	95% HPD (Mya)		Mean age (Mya)	95% HPD (Mya)		Mean age (Mya)	95% HPD (Mya)		Mean age (Mya)	95% HPD (Mya)		Mean age (Mya)	95% HPD (Mya)		Mean age (Mya)	95% HPD (Mya)		Average	Standard error	Average	Standard error	Average	Standard error
									low	high		low	high		low	high		low	high		low	high		low	high		low	high		low	high		low	high		low	high
							1	909.96	793.67	991.54	908.73	799.61	986.23	905.99	799.74	983.78	911.54	807.28	986.06	918.59	803.29	988.86	899.73	759.98	989.68	895.73	793.44	984.21	920.62	821.32	989.42	897.51	789.09	983.69	901.19	794.4	986.69	906.96	2.7	796.182	4.95	987.016	0.87
							2	833.7	716.99	953.71	835.89	733.05	944.7	825.23	728.25	916.05	843.58	752.68	941.46	862.68	749.74	967.7	836.57	709.12	964.34	812.15	712.24	939.35	855.3	748	965.26	826.56	726.25	929.4	827.17	727.83	919.64	835.88	4.71	730.415	4.92	944.161	5.9
							3	718.6	620.27	825.19	720.05	625.92	831.78	712.01	623.46	814.03	726.86	627.35	819.64	742.19	626.95	844.11	718.35	620.66	830.92	702.42	618.83	807.06	742.14	624.75	848.72	712.66	621.88	807.15	712.42	623.99	812.07	720.77	4.1	623.406	0.92	824.067	4.66
							4	712.16	595.76	822.74	710.22	617.33	808.79	694.22	614.88	768.65	717.84	637.68	807.2	731.15	594.97	853.59	709.16	483.47	834.92	681.24	547.68	796	732.52	625.95	849.3	694.29	603.35	778.92	707.73	625.67	794.96	709.05	5.1	594.674	14.67	811.507	9.01
							5	640.94	541.2	738.18	630.54	529.75	735.96	633	565.2	704.17	643.32	571.69	720.82	656.01	515.36	779.05	640.59	469.23	761.58	605.02	511.63	704.52	660.76	563.03	764.59	618.69	543.06	676.71	641.3	572.58	720.19	637.02	5.19	538.273	10.4	730.577	10.02
							6	585.48	510.91	670.47	568.8	462.72	662.63	581.52	520.51	645.9	584.58	525.52	647.77	593.44	432.63	682.22	584.18	466.22	678.09	544.04	480.87	609.46	600.32	509.54	684.35	570.1	518.93	617.59	585.3	520.41	649.77	579.78	4.95	494.826	10.12	654.825	8.21
							7	486.02	471.04	510.85	476.85	447.38	493.59	487.67	472.01	510.57	488.76	472.61	510.46	485.67	434.76	517.52	485.78	452.83	517.8	484.86	471.36	515.27	487.7	471.75	509.93	485.94	471.61	508.88	489.7	472.63	513	485.9	1.12	463.798	4.33	510.787	2.16
							8	391.61	309.09	454.91	364.75	233.99	456.11	391.85	315.27	461.95	395.6	327.89	461.76	378.59	227.84	463.01	390.07	284.19	465.32	357.41	102.36	445.62	384.44	297.24	455.64	380.95	283.94	462.76	377.11	250.11	478.03	381.24	3.91	263.192	20.86	460.511	2.67
							9	530.97	419.15	612.35	512.15	396.44	620.36	520.03	422.97	603.64	524.69	455.27	591.38	529.13	344.41	636.39	525.78	341.16	620.8	484.03	369.34	576.69	537.01	411.86	639.93	518.02	453.92	578.08	517.39	338.53	620.88	519.92	4.618	395.305	14.17	610.05	7.04
							10	473.16	342.09	557.05	452.09	338.37	571.42	463.92	360.05	569.87	457.02	370.87	535.71	468.27	276.17	576.75	468.07	268.03	572.62	421.33	292.33	524.23	477.72	256.02	585.01	460.76	373.09	533.68	458.27	293.74	565.22	460.06	4.95	317.076	14.11	559.156	6.57
							11	423.34	291.46	524.36	404.84	286.77	522.07	416.4	302.02	533.06	404.1	301.57	495.73	419.12	223.72	532.41	417.94	223.16	535.99	371.73	218.89	468.64	429.46	177.16	521.96	412.36	321.5	500.83	409.51	236.36	528.72	410.88	5.02	258.261	15.18	516.377	6.79
							12	199.12	122.03	280.83	219.86	127.87	303.36	195.47	111.59	290.92	194.26	114.13	268.62	209.56	104.31	319.78	198.48	88.79	306.61	180.85	90.58	276.2	202.7	83.64	302.41	199.05	112.62	308.49	189.04	89.85	306.26	198.84	3.37	104.541	4.89	296.348	5.2
							13	10.57	5.96	15.69	15.37	4.97	28.31	10.66	6.33	15.53	11.4	6.19	16.99	11.12	6.31	16.36	10.69	5.82	16.42	10.59	5.77	16.61	10.71	6.01	16.18	11.16	6.04	16.07	10.56	6.07	15.38	11.28	0.461	5.947	0.12	17.354	1.23
							14	7.64	4.02	11.76	12.07	2.21	19.04	7.75	4.17	11.7	8.44	4.03	12.93	8.15	4.3	12.53	7.78	3.54	12.31	7.62	3.75	12.45	7.8	3.96	12.27	8.17	3.86	12.54	7.64	3.8	11.55	8.31	0.43	3.764	0.19	12.908	0.7
							15	184.94	99.85	276.91	185.54	100.46	288.39	201.63	78.28	410.09	199.18	98.21	293.72	191.14	70.12	294.83	194.34	97.04	300.29	175.86	62.47	290.75	190.85	104.83	282.48	182.34	91.63	271.39	187.67	90.89	298.05	189.35	2.46	89.378	4.51	300.69	12.5
								MCMCTree by using CDS																														Mean age (Mya)		Lower bound 95% HPD		Upper bound 95% HPD
							10 runs	1			2			3			4			5			6			7			8			9			10
							Ancestor node ID	Mean age (Mya)	95% HPD (Mya)		Mean age (Mya)	95% HPD (Mya)		Mean age (Mya)	95% HPD (Mya)		Mean age (Mya)	95% HPD (Mya)		Mean age (Mya)	95% HPD (Mya)		Mean age (Mya)	95% HPD (Mya)		Mean age (Mya)	95% HPD (Mya)		Mean age (Mya)	95% HPD (Mya)		Mean age (Mya)	95% HPD (Mya)		Mean age (Mya)	95% HPD (Mya)		Average	Standard error	Average	Standard error	Average	Standard error
									low	high		low	high		low	high		low	high		low	high		low	high		low	high		low	high		low	high		low	high
							1	899.93	804.09	980.64	850.93	689.77	974.83	860.9	719.3	963.56	858.92	744	977.53	833.47	743.81	925.59	896.18	757.97	983.3	877.98	784.12	976.59	862.76	777.83	958.82	851.3	734.83	954.42	855.15	727.86	974.72	864.752	6.24161	748.358	10.6801	967	5.50483
							2	866.19	769.95	972.67	806.51	612.93	960.84	826.95	706.59	918.71	814.97	710.38	923.05	790.09	729.54	850.36	854.19	682.67	965.16	841.02	743.97	953.71	821.05	736.85	891.49	812.16	705.54	898.49	819.2	696.76	943.45	825.233	6.84388	709.518	13.4267	927.793	12.3363
							3	789.93	670.15	892.6	738.9	596.86	890.22	745.2	623.69	839.22	733.41	634.57	838.94	716.08	640.54	791.37	771.14	637.22	888.44	757.06	638.34	882.14	738.71	640.55	823.2	732.77	625.94	823.97	739.41	626.37	876.27	746.261	6.37172	633.423	5.79995	854.637	11.2989
							4	773.41	671.83	876.97	714.92	522.67	835.94	739.46	637.58	831.39	732.83	628.34	827.53	674.47	527.76	741.8	769.29	628.03	868.56	756.96	639.68	859.16	734.2	674.72	801.45	721.19	645.45	791.96	729.37	623.06	857.49	734.61	8.62936	619.912	16.7164	829.225	13.0715
							5	694.37	591.03	799.26	642.68	491.62	755.22	664.62	578.88	733.88	659.94	555.01	738.15	605.18	513.01	651.79	686.64	585.46	758.66	673.82	572.92	762.38	659.58	606.57	716.89	649.1	583.95	727.9	651.52	565.76	764.75	658.745	7.47241	564.421	11.3643	740.888	12.3376
							6	645.96	555.97	750.62	599.63	482.04	694.08	619.79	549.65	682.35	609.55	513.3	680.56	559.16	498.18	600.14	633.94	545.87	703.08	617.96	552.12	680.04	612.44	564.52	666.06	599.3	543.89	667.42	602.68	533.02	686.04	610.041	6.99422	533.856	8.58828	681.039	11.7756
							7	490.87	472.99	514.03	486.55	471.12	513.58	488.45	472.48	511.38	491.38	472.97	513.57	483.16	470.15	506.3	490.06	473.05	512.94	489.17	472.48	511.94	489.04	472.34	512.04	489.6	472.64	512.51	487.25	472.19	512.23	488.553	0.722152	472.241	0.29177	512.052	0.69227
							8	387.03	313	452.21	347.99	128.8	439.36	374.87	256.78	455.24	391.94	304.79	474.96	382.17	307.36	446.11	385.29	318.73	450.72	394.25	319.59	469.33	381.68	304.82	437.14	330.56	139.75	435.15	347.9	158.86	453.59	372.368	6.61345	255.248	25.3321	451.381	4.13329
							9	596.26	485.72	701.9	532.05	346.79	652.47	574.22	507.6	642.27	563.35	478.94	626.15	515.22	469.73	556.98	577.56	474.65	654.65	566.22	510.36	615.57	560.83	497	634.14	542.97	485.89	625.09	554.15	480.86	628.98	558.283	7.04071	473.754	14.7312	633.82	11.4911
							10	540.12	426.34	633.55	467.84	295.12	599.71	522.08	441.19	581.55	504.43	403.39	591.14	464.65	411.94	513.17	509.85	398.31	597.79	505.39	436.13	562.76	488.17	344.74	597.08	477.52	353.87	552.68	498.95	423.2	578.33	497.9	7.16172	393.423	14.9591	580.776	10.2726
							11	477.66	343.45	575.02	405.98	228.89	534.97	460.23	375.34	535.08	438.69	306.49	525.61	400.76	340.44	458.19	437.56	327.2	533.98	446.21	377.47	512.78	401.92	248.62	519.96	405.91	293.98	480.37	431.13	347.73	526.49	430.605	7.98695	318.961	15.7758	520.245	10.1052
							12	268.74	160.13	374.34	227.38	143.83	322.96	249.74	187.46	336.24	243.67	175.67	322.72	218.77	149.98	289.94	247.77	158.75	363.65	232.59	153.01	312.25	232.15	134.83	319.3	226.34	114.98	358.91	212.45	124.18	318.3	235.96	5.00359	150.282	7.00073	331.861	8.30813
							13	16.14	9.96	23.51	18.87	7.66	52.45	17.08	8.84	25.12	15.02	8.98	21.55	14.82	7.27	23.86	18.06	7.65	42.21	16.92	10.18	25.58	16.2	8.88	25.37	17.52	7.77	30.19	16.7	8.43	26.75	16.733	0.378592	8.562	0.314197	29.659	3.12434
							14	12.02	6.94	19.07	13.95	4.56	46.21	13.05	6.09	19.98	11.08	5.9	16.86	10.76	3.55	18.11	13.74	5.26	35.84	12.66	7.12	20.36	12.11	5.36	20.24	13.19	5.73	25.03	12.55	6.2	20.24	12.511	0.314199	5.671	0.336978	24.194	2.98481
							15	267.12	136.95	398.68	286.38	119.91	437.5	284.75	159.23	413.48	307.96	158.61	480.8	358.36	214.54	528.4	400.86	220.76	621.1	385.27	225.58	563.93	251.94	114.31	389.08	335.86	190.62	558.23	331.62	184.01	511.93	321.012	15.0308	172.452	12.9783	490.313	25.0517

## Sheet: S1G
Gene annotation of SAG 698-1a mitogenome				GenBank accession number: OQ316644
Name	Type	Minimum	Maximum	Length	# Intervals	Direction
trnA-UGC	gene	322250	322322	73	1	reverse
trnA-UGC	tRNA	322250	322322	73	1	reverse
trnT-GGU	gene	321977	322049	73	1	reverse
trnT-GGU	tRNA	321977	322049	73	1	reverse
nad7 exon3	exon	318040	318816	777	1	reverse
nad7 intron2	intron	311160	318039	6880	1	reverse
nad7 exon2	exon	310785	311159	375	1	reverse
nad7 intron1	intron	303441	310784	7344	1	reverse
nad7 exon1	exon	303414	303440	27	1	reverse
nad7	CDS	303414	318816	15403	3	reverse
nad7	gene	303414	318816	15403	1	reverse
rps10	CDS	298926	299282	357	1	reverse
rps10	gene	298926	299282	357	1	reverse
rpl2	CDS	295167	296276	1110	1	reverse
rpl2	gene	295167	296276	1110	1	reverse
rps19	CDS	294891	295163	273	1	reverse
rps19	gene	294891	295163	273	1	reverse
rps3 exon2	exon	292496	292723	228	1	reverse
rps3 intron	intron	291332	292495	1164	1	reverse
rps3 exon1	exon	290981	291331	351	1	reverse
rps3	CDS	290981	292723	1743	2	reverse
rps3	gene	290981	292723	1743	1	reverse
rpl16	CDS	290556	290963	408	1	reverse
rpl16	gene	290556	290963	408	1	reverse
rpl5	CDS	286088	286642	555	1	reverse
rpl5	gene	286088	286642	555	1	reverse
rps14	CDS	285796	286095	300	1	reverse
rps14	gene	285796	286095	300	1	reverse
rpl6	CDS	285152	285457	306	1	reverse
rpl6	gene	285152	285457	306	1	reverse
rps13	CDS	284783	285148	366	1	reverse
rps13	gene	284783	285148	366	1	reverse
rps11	CDS	282952	283302	351	1	reverse
rps11	gene	282952	283302	351	1	reverse
atp9 exon2	exon	282478	282636	159	1	reverse
atp9 inton	intron	278338	282477	4140	1	reverse
atp9 exon1	exon	278275	278337	63	1	reverse
atp9	CDS	278275	282636	4362	2	reverse
atp9	gene	278275	282636	4362	1	reverse
trnM-CAU	tRNA	276103	276176	74	1	reverse
trnM-CAU	gene	276103	276176	74	1	reverse
trnK-UUU	tRNA	271679	271751	73	1	reverse
trnK-UUU	gene	271679	271751	73	1	reverse
trnS-UGA	tRNA	265507	265594	88	1	reverse
trnS-UGA	gene	265507	265594	88	1	reverse
nad4L	CDS	263492	263794	303	1	reverse
nad4L	gene	263492	263794	303	1	reverse
cox1 exon4	exon	261173	261682	510	1	reverse
cox1 intron3	intron	256929	261172	4244	1	reverse
cox1 exon3	exon	256728	256928	201	1	reverse
cox1 intron2	intron	255315	256727	1413	1	reverse
cox1 exon2	exon	255159	255314	156	1	reverse
cox1 intron1	intron	252377	255158	2782	1	reverse
cox1 exon1	exon	251684	252376	693	1	reverse
cox1	CDS	251684	261682	9999	4	reverse
cox1	gene	251684	261682	9999	1	reverse
trnM-CAU	tRNA	248145	248202	58	1	reverse
trnM-CAU	gene	248145	248202	58	1	reverse
rrnS exon2	exon	236647	237436	790	1	forward
rrnS intron	intron	235435	236646	1212	1	forward
rrnS exon1	exon	234697	235434	738	1	forward
rrnS	rRNA	234697	237436	2740	1	forward
rrnS	gene	234697	237436	2740	1	forward
rrn5	rRNA	233794	233881	88	1	forward
rrn5	gene	233794	233881	88	1	forward
rrnL exon2	exon	231891	232788	898	1	forward
rrnL intron	intron	230359	231890	1532	1	forward
rrnL exon1	exon	229348	230358	1011	1	forward
rrnL	rRNA	229348	232788	3441	1	forward
rrnL	gene	229348	232788	3441	1	forward
trnS-GCU	tRNA	211553	211630	78	1	forward
trnS-GCU	gene	211553	211630	78	1	forward
trnY-GUA	tRNA	205363	205445	83	1	forward
trnY-GUA	gene	205363	205445	83	1	forward
trnR-UCU	tRNA	204503	204576	74	1	reverse
trnR-UCU	gene	204503	204576	74	1	reverse
mttB	CDS	203490	204257	768	1	reverse
mttB	gene	203490	204257	768	1	reverse
rps4	CDS	198581	199162	582	1	forward
rps4	gene	198581	199162	582	1	forward
trnG-UCC	tRNA	197365	197435	71	1	forward
trnG-UCC	gene	197365	197435	71	1	forward
cob exon3	exon	194877	195422	546	1	forward
cob intron2	intron	192317	194876	2560	1	forward
cob exon2	exon	191993	192316	324	1	forward
cob intron1	intron	186871	191992	5122	1	forward
cob exon1	exon	186562	186870	309	1	forward
cob	CDS	186562	195422	8861	3	forward
cob	gene	186562	195422	8861	1	forward
nad1 exon2	exon	184917	185384	468	1	forward
nad1 intron	intron	178072	184916	6845	1	forward
nad1 exon1	exon	177553	178071	519	1	forward
nad1	CDS	177553	185384	7832	2	forward
nad1	gene	177553	185384	7832	1	forward
cox2 exon2	exon	171757	172131	375	1	forward
cox2 intron	intron	158538	171756	13219	1	forward
cox2 exon1	exon	158157	158537	381	1	forward
cox2	CDS	158157	172131	13975	2	forward
cox2	gene	158157	172131	13975	1	forward
cox3	CDS	172137	172931	795	1	forward
cox3	gene	172137	172931	795	1	forward
nad6 exon2	exon	152817	153224	408	1	forward
nad6 intron	intron	145986	152816	6831	1	forward
nad6 exon1	exon	145788	145985	198	1	forward
nad6	CDS	145788	153224	7437	2	forward
nad6	gene	145788	153224	7437	1	forward
atp6 exon2	exon	143502	143819	318	1	forward
atp6 intron	intron	131172	143501	12330	1	forward
atp6 exon1	exon	130731	131171	441	1	forward
atp6	CDS	130731	143819	13089	2	forward
atp6	gene	130731	143819	13089	1	forward
trnE-UUC	tRNA	127062	127133	72	1	forward
trnE-UUC	gene	127062	127133	72	1	forward
trnD-GUC	tRNA	125430	125503	74	1	forward
trnD-GUC	gene	125430	125503	74	1	forward
trnV-UAC	tRNA	122779	122850	72	1	forward
trnV-UAC	gene	122779	122850	72	1	forward
nad3 exon2	exon	120217	120360	144	1	forward
nad3 intron	intron	111515	120216	8702	1	forward
nad3 exon1	exon	111305	111514	210	1	forward
nad3	CDS	111305	120360	9056	2	forward
nad3	gene	111305	120360	9056	1	forward
trnW-CCA	tRNA	111111	111183	73	1	reverse
trnW-CCA	gene	111111	111183	73	1	reverse
atp1 exon3	exon	109423	110064	642	1	forward
atp1 intron2	intron	104173	109422	5250	1	forward
atp1 exon2	exon	103831	104172	342	1	forward
atp1 intron1	intron	98532	103830	5299	1	forward
atp1 exon1	exon	97989	98531	543	1	forward
apt1	CDS	97989	110064	12076	3	forward
atp1	gene	97989	110064	12076	1	forward
nad9	CDS	93930	94511	582	1	forward
nad9	gene	93930	94511	582	1	forward
yejU	CDS	90493	91206	714	1	forward
yejU	gene	90493	91206	714	1	forward
yejV	CDS	88429	89052	624	1	forward
yejV	gene	88429	89052	624	1	forward
rps2	CDS	85223	86233	1011	1	forward
rps2	gene	85223	86233	1011	1	forward
trnF-GAA	tRNA	85132	85206	75	1	reverse
trnF-GAA	gene	85132	85206	75	1	reverse
trnC-GCA	tRNA	82895	82966	72	1	reverse
trnC-GCA	gene	82895	82966	72	1	reverse
rps1	CDS	80671	81222	552	1	reverse
rps1	gene	80671	81222	552	1	reverse
atp8	CDS	78544	79050	507	1	reverse
atp8	gene	78544	79050	507	1	reverse
atp4	CDS	78000	78551	552	1	reverse
atp4	gene	78000	78551	552	1	reverse
yejR exon3	exon	72949	74307	1359	1	reverse
yejR intron2	intron	72367	72948	582	1	reverse
yejR exon2	exon	72220	72366	147	1	reverse
yejR intron1	intron	71143	72219	1077	1	reverse
yejR exon1	exon	70477	71142	666	1	reverse
yejR	CDS	70477	74307	3831	3	reverse
yejR	gene	70477	74307	3831	1	reverse
trnQ-UUG	tRNA	67764	67835	72	1	forward
trnQ-UUG	gene	67764	67835	72	1	forward
sdh4	CDS	64406	64663	258	1	forward
sdh4	gene	64406	64663	258	1	forward
sdh3	CDS	63990	64385	396	1	forward
sdh3	gene	63990	64385	396	1	forward
trnP-UGG	tRNA	63896	63970	75	1	forward
trnP-UGG	gene	63896	63970	75	1	forward
rpl10 exon2	exon	59122	59352	231	1	reverse
rpl10 intron	intron	59002	59121	120	1	reverse
rpl10 exon1	exon	58411	59001	591	1	reverse
rpl10	CDS	58411	59352	942	2	reverse
rpl10	gene	58411	59352	942	1	reverse
trnL-CAA	CDS	56161	56232	72	1	reverse
trnL-CAA	gene	56161	56232	72	1	reverse
trnH-GUG	tRNA	53380	53454	75	1	reverse
trnH-GUG	gene	53380	53454	75	1	reverse
trnL-UAA	tRNA	49299	49346	48	1	reverse
trnL-UAA	gene	49299	49346	48	1	reverse
nad5 exon3	exon	48248	48778	531	1	reverse
nad5 intron2	intron	43207	48247	5041	1	reverse
nad5 exon2	exon	43003	43206	204	1	reverse
nad5 intron1	intron	36590	43002	6413	1	reverse
nad5 exon1	exon	35315	36589	1275	1	reverse
nad5	CDS	35315	48778	13464	3	reverse
nad5	gene	35315	48778	13464	1	reverse
matR exon3	exon	28849	29229	381	1	reverse
matR intron2	intron	28249	28848	600	1	reverse
matR exon2	exon	27436	28248	813	1	reverse
matR intron1	intron	26374	27435	1062	1	reverse
matR exon1	intron	25738	26373	636	1	reverse
matR	CDS	25738	29229	3492	3	reverse
matR	gene	25738	29229	3492	1	reverse
nad4 exon2	exon	21494	22519	1026	1	reverse
nad4 intron	intron	22520	33498	10979	1	reverse
nad4 exon1	exon	33499	33954	456	1	reverse
nad4	CDS	21494	33954	12461	2	reverse
nad4	gene	21494	33954	12461	1	reverse
nad2 exon2	exon	19398	19478	81	1	reverse
nad2 intron	intron	14021	19397	5377	1	reverse
nad2 exon1	exon	12611	14020	1410	1	reverse
nad2	CDS	12611	19478	6868	2	reverse
nad2	gene	12611	19478	6868	1	reverse
rps12	CDS	5129	5509	381	1	reverse
rps12	gene	5129	5509	381	1	reverse
rps7	CDS	4473	4862	390	1	reverse
rps7	gene	4473	4862	390	1	reverse
trnG-GCC	tRNA	2816	2887	72	1	reverse
trnG-GCC	gene	2816	2887	72	1	reverse
trnR-ACG	tRNA	770	842	73	1	reverse
trnR-ACG	gene	770	842	73	1	reverse

## Sheet: S1H
Comparison of introns and exons between mitogenomes of SAG 698-1a and SAG 698-1b
NO	genes	SAG 698-1a intron number	SAG 698-1b intron number	SAG 698-1a intron length (bp)	SAG 698-1b intron length (bp)	intron difference (bp)	SAG 698-1a exon length (bp)	SAG 698-1b exon length (bp)
1	apt1	2	0	10549	0	10549	1527	1527
2	nad5	2	2	11454	5279	6174	2010	2022
3	nad4	1	1	10979	5661	5318	1482	1485
4	nad2	1	1	5377	3372	2005	1491	1491
5	rps12	0	0	0	0	0	381	381
6	nad7	2	1	14224	5308	8919	1179	943
7	rps10	0	0	0	0	0	357	357
8	rpl2	0	1	0	429	-429	1110	843
9	rps19	0	0	0	0	0	273	273
10	rps3	1	1	1164	717	447	579	729
11	rpl16	0	0	0	0	0	408	408
12	rpL5	0	0	0	0	0	555	558
13	rps14	0	0	0	0	0	300	300
14	rpl6	0	0	0	0	0	306	306
15	rps13	0	0	0	0	0	366	369
16	rps11	0	0	0	0	0	351	351
17	atp9	1	0	4140	0	4140	222	222
18	rnS	0	0	0	0	0	0	681
19	rrnS	1	0	1211	0	1211	1527	64
20	nad4L	0	0	0	0	0	303	303
21	cox1	3	2	8439	5117	3322	1560	1560
22	nad1	1	1	6845	4120	2791	987	918
23	cob	2	1	7682	1837	5846	1179	1173
24	rps4	0	0	0	0	0	582	585
25	rrnL	1	0	1532	0	1532	1909	927
26	mttB	0	0	0	0	0	768	747
27	cox3	0	0	0	0	0	795	795
28	cox2	1	1	13129	5212	7917	756	756
29	nad6	1	0	6831	0	6831	606	606
30	atp6	1	1	12330	1533	10797	759	756
31	nad3	1	1	8702	4158	4544	354	354
32	rpl10	1	0	120	0	120	822	678
33	sdh3	0	0	0	0	0	396	396
34	sdh4	0	0	0	0	0	258	261
35	yejR	2	2	1659	1446	211	2172	1476
36	atp4	0	0	0	0	0	552	552
37	atp8	0	0	0	0	0	507	507
38	rps1	0	0	0	0	0	552	609
39	rps2	0	0	0	0	0	1011	1047
40	yejV	0	0	0	0	0	624	624
41	yejU	0	0	0	0	0	714	702
42	nad9	0	0	0	0	0	582	567
sum		25	16	126367	44189	82245	33172	30209

## Sheet: S1I
Summary of gene content in 16 genomes
species	Estimated genome size (Mb)	Assembled genome size (Mb)	Gene number	Gene density (no. per Mb)	Total gene length (Mb)	Percentage in genome (%)	Exon length (Mb)	Exon percentage (%)	Exon number	Average exon length	Intron length (Mb)	Intron percentage (%)	Intron number	Average intron length	Intergenic length (Mb)	Intergenic percentage (%)
C. reinhardtii	121	111.101	17741	159.684	94.7736	85.3042	52.7627	47.4908	168238	313.619	42.0109	37.8133	153299	274.045	16.3271	14.6958
V. carteri	138	131.163	14246	108.613	85.7077	65.3443	37.2117	28.3705	127145	292.671	48.496	36.9738	114912	422.027	45.4555	34.6557
M. viride	329	281.412	9288	33.005	60.027	21.3306	14.0617	4.99684	55651	252.677	45.9653	16.3338	46351	991.679	221.385	78.6694
C. atmophyticus	85	74.3303	9289	124.969	23.7483	31.9497	12.7927	17.2106	74709	171.233	10.9556	14.7391	65411	167.489	50.582	68.0503
K. nitens	117	104.21	17058	163.689	81.7755	78.472	33.4346	32.0839	113862	293.641	48.3461	46.3931	96802	499.433	22.4343	21.528
C. braunii	1730	1751.21	35575	20.3145	572.693	32.7026	70.442	4.02247	121356	580.457	502.251	28.6802	97529	5149.76	1178.52	67.2974
S. muscicola	174	170.819	27059	158.407	90.9138	53.2222	46.376	27.1492	211863	218.896	44.5378	26.073	184734	241.091	79.9055	46.7778
P. margaritaceum	4700	3661.74	52165	14.2459	295.042	8.05743	75.6382	2.06563	191820	394.318	216.212	5.90461	139487	1550.05	3366.7	91.9426
M. endlicherianum	163	173.751	11075	63.7405	64.8344	37.3145	15.4017	8.86419	73598	209.267	49.4328	28.4503	62519	790.684	108.917	62.6855
Z. cf. cylindricum SAG 698-1a	322.5	359.786	45178	125.569	108.585	30.1804	36.8853	10.252	147136	250.689	71.6993	19.9283	101958	703.224	251.201	69.8196
Z. circumcarinatum UTEX1559	66.3	71.2268	18062	253.584	55.8656	78.4334	21.3388	29.959	101503	210.229	34.5268	48.4744	83441	413.787	15.3612	21.5666
Z. circumcarinatum UTEX1560	67.8	65.1965	18654	286.12	48.8426	74.916	19.833	30.4203	92904	213.478	29.0096	44.4957	74250	390.702	16.3539	25.084
Z. circumcarinatum SAG 698-1b	63.5	71.0053	16617	234.025	61.9724	87.2785	30.6557	43.1738	105275	291.196	30.9985	43.6566	88661	349.63	9.03293	12.7215
M. polymorpha	290	225.761	19282	85.4089	72.3704	32.0562	43.1527	19.1143	99593	433.29	28.8368	12.7732	80306	359.087	153.391	67.9438
P. patens	518	473.227	32420	68.5084	107.669	22.7521	69.0364	14.5884	168997	408.507	36.9371	7.80538	136071	271.455	365.558	77.2479
A. thaliana	135	119.668	27528	230.037	61.1942	51.1368	41.2821	34.4973	152843	270.095	19.9122	16.6395	120166	165.705	58.4735	48.8632

[truncated: 4 more sheets: S1J, S1K, S1L, S1M]
